# Supplementary material for: Unraveling the Print–Structure–Property Relationships in the FFF of PEEK: A Critical Assessment of Print Parameters
Source: Polymers (Basel). 2025 May 23;17(11):1444. doi: 10.3390/polym17111444 (PMC12158109; doi:10.3390/polym17111444)
Supplement: Supplementary file 1 [file polymers-17-01444-s001.zip]

Archive with 1 entries (1 files):
- polymers-3642079-supplementary.pdf
